# Supplementary material for: How long is long enough? Timing of pre-conceptional remission predicts relapse risk during pregnancy in IBD
Source: J Crohns Colitis. 2025 Oct 13;19(10):jjaf176. doi: 10.1093/ecco-jcc/jjaf176 (PMC12640223; doi:10.1093/ecco-jcc/jjaf176)
Supplement: jjaf176_Supplementary_Data [file jjaf176_supplementary_data.zip]

Archive with 3 entries (3 files):
- Supplementary data 1 - Complete syntax of analyses.docx
- Supplementary data 2 - Baseline differences cases versus controls.docx
- Supplementary data 3 - Complete outcome interaction analysis.docx
